# Supplementary material for: Comparative Genomic Analysis Indicates that Niche Adaptation of Terrestrial Flavobacteria Is Strongly Linked to Plant Glycan Metabolism
Source: PLoS One. 2013 Sep 26;8(9):e76704. doi: 10.1371/journal.pone.0076704 (PMC3784431; doi:10.1371/journal.pone.0076704)
Supplement: Table S1 — General characteristics of the pepper root-associated flavobacterial isolates. Phenotypic and growth characteristics were measured as follow: Flexirubin: Flavobacterium spp. were grown on CYE-agar for 24 hours and the exposure to 50 µl of 10 N KOH followed by exposure to 42 µl 12 N HCl. Flexirubin-positive cells were yellow at neutral pH and red under alkaline conditions. Gliding motility: Flavobacterium spp. were grown on PY2 agar medium (2 g of peptone, 0.5 g yeast extract, 5 g agar and DDW up to 1 litter) at 25°C. Colony spreading was observed by binocular 24-48 hours after initial platting. Hydrogen cyanide (HCN) production: Flavobacterium spp. were grown on PY2 agar medium supplemented with glycine (4.4 g per litter) and cyanogenesis was revealed as previously described by 23. Results were read after 4 days of culture at 28°C. A change in filter paper colour from yellow to orange-brown indicated production of HCN (Yellow (1) - limited cyanide production; orange (2) - moderate cyanide production; light brown (3) – relatively high cyanide production; and brown (4) - high cyanide production). Amonia (NH3) production was estimated by using Nesller’s reagent according to the manufacturer’s instructions. Generation times of Flavobacterium spp. under different conditions were calculated from measured OD600nm at 25°C and 200 rpm. and indicates as follow: (5)- 60-90 min, (4)- 90-120 min, (3)- 120-200 min, (2)- 200-500 min, (1)- 500-800 min, (0)- 800-1200 and N.D for not detectible growth or generation time was longer than 1200 min. Hydrolytic activities were measured based on standard procedures. (XLSX) [file pone.0076704.s005.xlsx]

## Sheet: Sheet1
Table S1 General characteristics of the pepper root-associated flavobacterial isolates
	Flavobacterium spp.	F1	F5	F13	F17	F20	F28	F34	F40	F43	F52	YD43	YJ26	YK4
Phenotypic characteristics	Gliding motility	v	v	v	v	v	v	v	v	v	v	v	v	v
	Flexirubin-type pigment	v	v	v	v	v	v	v	v	v	v	v	v	v
	Catalase	v	v	v	v	v	v	v	v	v	v	v	v	v
Hydrolytic activities	Protease	v	v	v	v	v	v	Weak	Weak	v	v	N.D	N.D	N.D
	Gelatinase	v	v	v	v	v	v	v	v	v	v	v	v	v
	Chitinase	v	v	v	v	v	v	v	v	v	v	v	v	v
	Mannanase	v	v	v	v	v	v	v	v	v	v	v	v	v
	Xylanase	v	v	v	v	v	v	v	v	v	v	v	v	v
	Cellulase	v	v	v	v	v	v	v	v	v	v	v	v	v
	β-Galactosidase	N.D	N.D	N.D	N.D	N.D	N.D	N.D	N.D	N.D	N.D	v	v	v
	Urease	N.D	N.D	N.D	N.D	N.D	N.D	N.D	N.D	N.D	N.D	N.D	N.D	N.D
Plant growth promotion and protection	NH3 production	v	v	v	v	v	v	v	v	v	v	v	v	v
	HCN production	2	3	2	4	3	1	2	2	4	2	3	1	2
	ACC Deaminase	N.D	N.D	N.D	N.D	N.D	N.D	N.D	N.D	N.D	N.D	N.D	N.D	N.D
Growth temperature range	4°C	N.D	N.D	N.D	N.D	N.D	N.D	N.D	N.D	N.D	N.D	N.D	N.D	N.D
	10°C	1	1	1	1	1	1	0	1	1	1	2	1	1
	15°C	3	3	3	3	3	3	2	2	3	3	3	3	3
	20°C	4	4	4	4	4	4	3	3	4	4	4	4	4
	25°C	5	5	5	5	5	5	5	5	5	5	5	5	5
	30°C	5	5	5	5	5	5	5	5	5	5	5	5	5
	35°C	5	5	5	5	5	5	5	5	5	5	5	5	5
	37°C	4	4	4	4	3	4	3	3	3	4	3	3	3
	40°C	2	2	2	N.D	2	2	0	0	2	2	1	2	2
Growth pH range	pH 3	N.D	N.D	N.D	N.D	N.D	N.D	N.D	N.D	N.D	N.D	N.D	N.D	N.D
	pH 4	N.D	0	N.D	N.D	1	1	1	0	2	1	1	1	0
	pH 5	4	4	4	4	4	4	3	3	2	3	4	3	3
	pH 6	5	4	4	4	4	5	4	4	4	4	3	2	2
	pH 7	5	5	5	5	5	5	5	5	5	5	5	5	5
	pH 8	4	4	4	4	4	N.D	N.D	4	4	4	4	4	4
	pH 9	3	0	3	3	3	N.D	N.D	3	3	3	2	3	2
	pH 10	N.D	N.D	N.D	N.D	N.D	N.D	N.D	N.D	N.D	N.D	N.D	N.D	N.D
Growth Salinity NaCl (w/v) range	0	5	5	5	5	5	5	5	5	5	5	5	5	5
	0.01	5	4	4	4	4	4	3	3	4	4	5	4	4
	0.015	3	3	2	3	3	2	3	2	2	2	2	2	2
	0.02	2	2	2	2	1	1	N.D	1	1	2	N.D	1	N.D
