# Supplementary material for: Comparative Genomic Analysis Indicates that Niche Adaptation of Terrestrial Flavobacteria Is Strongly Linked to Plant Glycan Metabolism
Source: PLoS One. 2013 Sep 26;8(9):e76704. doi: 10.1371/journal.pone.0076704 (PMC3784431; doi:10.1371/journal.pone.0076704)
Supplement: Table S3 — Summary of distribution carbohydrate utilizing enzymes. Only sequences with similar predictions from dbCAN prediction web server and CAZymes Analysis Toolkit were selected and named according to CAZy classifications. GH- glycoside hydrolases; CE-carbohydrate esterase; PL-polysaccharide lyases; CBM- carbohydrate binding modules; GT- glycosyl transferases. (XLS) [file pone.0076704.s007.xls]

## Sheet: Sheet1
		F. soli DSM 19725	F. sp. URHB0058	F. rivuli DSM 21788	F. johnsoniae UW101	F. sp.F52	F. sp. CF136	F. sp. B17	F. sp.WG21	F. branchiophilum FL-15	F. columnare ATCC 49512	F. indicum GPTSA100-9	F. psychrophilum JIP02/86	F. frigoris PS1	F. sp. ACAM 123	F. antarcticum DSM 19726
approx. 60 residues Chitin-binding described in several cases	CBM5	0	0	0	0	0	0	0	1	0	0	0	0	0	0	0
approx. 120 residues, cello-oligosaccharides, xylan, glucan binding.	CBM6	2	3	1	4	6	3	4	1	0	0	0	0	0	0	1
approx. 170, cellulose, xylan binding.	CBM9	1	2	0	3	4	2	0	3	1	0	1	0	2	2	1
approx. 150 residues, xylan, GalNAc, cellulose binding	CBM13	0	0	1	4	3	1	0	0	0	0	0	0	0	0	0
starch-binding function (Interact strongly with cyclodextrins)	CBM20	0	0	0	0	0	0	1	0	0	0	0	0	1	0	0
Starch-binding function	CBM26	0	1	0	1	0	0	0	0	0	0	0	0	0	0	0
galactose, lactose, LacNAc, polygalacturonic acid binding	CBM32	3	0	2	3	5	4	2	1	0	1	1	0	0	0	1
Copper-dependent lytic polysaccharide monooxygenases now reclassified in family AA10	CBM33	0	1	0	0	0	0	0	0	0	0	0	0	0	0	0
approx. 130 residues., xylan, mannan, chitin, β-galactan binding	CBM35	0	0	1	0	1	0	0	0	0	0	0	0	0	0	0
approx. 100 residues, glycogen-binding.	CBM48	2	5	0	2	4	1	3	2	2	0	0	0	2	1	0
approx. 50 residues, chitin or peptidoglycan binding.	CBM50	3	1	5	7	7	7	1	6	5	4	5	6	4	4	5
approx. 150 residues Binding to galactose	CBM51	0	0	0	0	0	1	1	0	0	0	0	0	0	0	0
binding to various glycosidases.	CBM57	0	1	1	1	1	1	0	0	0	0	0	0	0	0	0
approx. 150 residues, A b-1,4-galactan binding function	CBM61	0	1	0	0	0	1	0	0	0	0	0	0	0	0	0
binds galactose moieties found on xyloglucan, arabinogalactan and galactomannan	CBM62	0	0	0	0	0	1	0	0	0	0	0	0	0	0	0
		F. soli DSM 19725	F. sp. URHB0058	F. rivuli DSM 21788	F. johnsoniae UW101	F. sp.F52	F. sp. CF136	F. sp. B17	F. sp.WG21	F. branchiophilum FL-15	F. columnare ATCC 49512	F. indicum GPTSA100-9	F. psychrophilum JIP02/86	F. frigoris PS1	F. sp. ACAM 123	F. antarcticum DSM 19726
acetyl xylan esterase (EC 3.1.1.72); feruloyl esterase (EC 3.1.1.73); and others	CE1	6	7	3	9	9	1	4	8	4	4	7	3	4	5	2
acetyl xylan esterase (EC 3.1.1.72).	CE2	1	1	1	1	1	1	0	0	0	0	0	0	0	0	0
acetyl xylan esterase (EC 3.1.1.72); chitin deacetylase (EC 3.5.1.41); and others	CE4	2	3	3	4	3	5	4	6	3	3	2	2	1	1	3
acetyl xylan esterase (EC 3.1.1.72).	CE6	0	1	0	1	1	1	0	0	0	0	0	0	0	0	0
acetyl xylan esterase (EC 3.1.1.72); cephalosporin-C deacetylase (EC 3.1.1.41).	CE7	0	0	1	0	0	0	0	0	0	0	0	0	0	0	0
pectin methylesterase (EC 3.1.1.11).	CE8	2	2	0	2	2	7	0	1	1	0	0	0	0	0	0
N-acetylglucosamine 6-phosphate deacetylase (EC 3.5.1.25); and others	CE9	0	1	0	1	1	1	0	1	0	0	0	0	1	0	0
arylesterase (EC 3.1.1.-); carboxyl esterase (EC 3.1.1.3); and other	CE10	6	6	14	6	2	7	11	5	1	1	3	1	4	6	4
UDP-3-0-acyl N-acetylglucosamine deacetylase (EC 3.5.1.-).	CE11	1	1	1	1	1	1	1	1	1	1	1	1	0	1	1
pectin acetylesterase (EC 3.1.1.-); rhamnogalacturonan acetylesterase (EC 3.1.1.-); and others	CE12	1	3	3	2	2	4	0	1	1	0	0	0	0	0	0
diacetylchitobiose deacetylase (EC 3.5.1.-); and others	CE14	1	1	2	0	1	1	2	1	1	1	1	1	0	1	1
		F. soli DSM 19725	F. sp. URHB0058	F. rivuli DSM 21788	F. johnsoniae UW101	F. sp.F52	F. sp. CF136	F. sp. B17	F. sp.WG21	F. branchiophilum FL-15	F. columnare ATCC 49512	F. indicum GPTSA100-9	F. psychrophilum JIP02/86	F. frigoris PS1	F. sp. ACAM 123	F. antarcticum DSM 19726
pectate lyase (EC 4.2.2.2); exo-pectate lyase (EC 4.2.2.9); pectin lyase (EC 4.2.2.10).	PL1	1	5	1	7	6	11	0	2	0	0	0	0	0	0	0
rhamnogalacturonan lyase (EC 4.2.2.-).	PL4	0	0	0	0	0	1	0	0	0	0	0	0	0	0	0
alginate lyase (EC 4.2.2.3); α-L-guluronate lyase (EC 4.2.2.11).	PL7	0	0	0	0	0	1	0	0	0	0	0	0	0	0	0
hyaluronate lyase (EC 4.2.2.1); xanthan lyase (EC 4.2.2.12); and others	PL8	0	0	0	0	0	0	0	1	0	2	0	0	0	0	0
pectate lyase (EC 4.2.2.2); exopolygalacturonate lyase (EC 4.2.2.9); and others	PL9	0	0	0	0	0	3	0	0	0	1	0	0	0	0	0
pectate lyase (EC 4.2.2.2).	PL10	2	1	0	2	1	2	0	1	1	0	0	0	0	0	0
rhamnogalacturonan lyase (EC 4.2.2.-); exo-unsaturated rhamnogalacturonan lyase (EC 4.2.2.-)	PL11	0	1	0	1	0	2	0	0	0	0	0	0	0	0	0
heparin-sulfate lyase (EC 4.2.2.8)	PL12	0	1	0	0	0	0	0	1	1	0	0	0	1	0	0
alginate lyase (EC 4.2.2.3); exo-oligoalginate lyase (EC 4.2.2.-); b-1,4-glucuronan lyase (EC 4.2.2.14)	PL14	0	1	0	1	1	0	0	0	0	0	0	0	0	0	0
oligo-alginate lyase (EC 4.2.2.-)	PL15	0	1	0	0	0	0	0	1	0	0	0	0	0	0	0
		F. soli DSM 19725	F. sp. URHB0058	F. rivuli DSM 21788	F. johnsoniae UW101	F. sp.F52	F. sp. CF136	F. sp. B17	F. sp.WG21	F. branchiophilum FL-15	F. columnare ATCC 49512	F. indicum GPTSA100-9	F. psychrophilum JIP02/86	F. frigoris PS1	F. sp. ACAM 123	F. antarcticum DSM 19726
UDP-glucuronosyltransferase (EC 2.4.1.17); 2-hydroxyacylsphingosine 1-b-galactosyltransferase (EC 2.4.1.45); and others	GT1	0	0	0	0	0	0	0	1	0	0	0	0	0	0	0
cellulose synthase (EC 2.4.1.12), hopanoid synthase (EC: 2.4.1.80) and others	GT2	18	28	15	27	26	35	15	29	19	20	21	25	26	25	19
glycogen synthase (EC 2.4.1.11).	GT3	0	0	0	0	0	0	0	1	0	0	0	0	0	0	0
sucrose synthase (EC 2.4.1.13) and others	GT4	14	18	16	21	17	14	0	12	24	12	14	14	16	17	12
ADP-Glc: starch glucosyltransferase (EC 2.4.1.21) and others	GT5	1	2	1	1	2	1	15	2	2	1	1	1	2	2	1
lipopolysaccharide N-acetylglucosaminyltransferase (EC 2.4.1.56); and others	GT9	2	3	3	3	3	4	2	3	1	1	2	1	3	3	2
galactoside a-1,3/1,4-L-fucosyltransferase (EC 2.4.1.65);	GT10	0	0	0	0	1	0	0	1	0	0	0	0	1	2	0
GDP-L-Fuc: galactoside a-1,2-L-fucosyltransferase (EC 2.4.1.69);	GT11	0	0	0	1	0	0	0	1	0	0	0	0	1	1	0
b-1,6-N-acetylglucosaminyltransferase (EC 2.4.1.102); N-acetyllactosaminide b-1,6-N-acetylglucosaminyltransferase (EC 2.4.1.150);	GT14	0	0	0	0	0	0	1	0	0	0	0	0	0	0	0
lipid-A-disaccharide synthase (EC 2.4.1.182).	GT19	0	1	1	1	1	1	1	1	1	1	1	1	0	1	1
a,a-trehalose-phosphate synthase [UDP-forming] (EC 2.4.1.15);	GT20	0	0	1	0	0	0	0	1	0	0	0	0	0	0	0
UDP-ManNAcA: β-N-acetyl mannosaminuronyltransferase (EC 2.4.1.-); and others	GT26	0	0	0	0	0	0	0	0	1	0	0	0	0	0	0
1,2-diacylglycerol 3-β-galactosyltransferase (EC 2.4.1.46); and others	GT28	1	1	1	1	0	1	1	1	1	1	1	1	1	1	1
CMP-β-KDO: α-3-deoxy-D-manno-octulosonic-acid (KDO) transferase (EC 2.4.99.-).	GT30	1	1	1	1	1	1	1	1	1	1	1	1	1	1	1
a-1,6-mannosyltransferase (EC 2.4.1.-); a-1,4-N-acetylglucosaminyltransferase (EC 2.4.1.-);	GT32	0	2	0	0	0	0	1	0	0	0	0	0	1	0	0
murein polymerase (EC 2.4.1.129).	GT51	2	4	4	4	4	4	2	4	3	4	3	4	3	3	4
a-1,2-L-fucosyltransferase (EC 2.4.1.69)	GT74	0	0	0	0	1	0	0	0	0	0	0	0	0	0	0
undecaprenyl phosphate-a-L-Ara4N: 4-amino-4-deoxy-b-L-arabinosyltransferase (EC 2.4.2.-);	GT83	0	0	1	1	1	1	1	1	0	0	0	0	2	1	0
polyprenol-P-Man: a-1,2-mannosyltransferase (EC 2.4.1.-)	GT87	1	0	0	0	0	1	0	0	0	0	0	0	0	0	0
		F. soli DSM 19725	F. sp. URHB0058	F. rivuli DSM 21788	F. johnsoniae UW101	F. sp.F52	F. sp. CF136	F. sp. B17	F. sp.WG21	F. branchiophilum FL-15	F. columnare ATCC 49512	F. indicum GPTSA100-9	F. psychrophilum JIP02/86	F. frigoris PS1	F. sp. ACAM 123	F. antarcticum DSM 19726
β-glucosidase (EC 3.2.1.21); β-galactosidase (EC 3.2.1.23); and others	GH1	1	1	2	1	2	1	0	1	0	0	0	0	0	0	0
β-galactosidase (EC 3.2.1.23) ; β-mannosidase (EC 3.2.1.25); and others	GH2	0	10	14	14	12	16	2	1	0	0	1	0	2	0	1
β-glucosidase (EC 3.2.1.21); xylan 1,4-β-xylosidase (EC 3.2.1.37), and others	GH3	5	9	11	13	10	12	10	5	3	1	1	1	7	4	1
cellulase (EC 3.2.1.4); chitosanase (EC 3.2.1.132); β-mannosidase (EC 3.2.1.25); and others	GH5	3	4	6	4	3	9	1	1	0	1	0	1	0	0	0
cellulase (EC 3.2.1.4); chitosanase (EC 3.2.1.132); licheninase (EC 3.2.1.73); and others	GH8	0	1	0	2	1	1	0	0	0	0	0	0	0	0	0
endoglucanase (EC 3.2.1.4); cellobiohydrolase (EC 3.2.1.91); and others	GH9	0	3	0	0	0	0	0	0	0	0	0	0	0	0	0
endo-1,4-β-xylanase (EC 3.2.1.8); endo-1,3-β-xylanase (EC 3.2.1.32) and others	GH10	0	1	0	3	1	3	1	0	0	0	0	0	0	0	0
xylanase (EC 3.2.1.8)	GH11	0	0	0	0	0	1	0	0	0	0	0	0	0	0	0
endoglucanase (EC 3.2.1.4); xyloglucan hydrolase (EC 3.2.1.151);	GH12	0	0	0	0	0	1	0	0	0	0	0	0	0	0	0
a-amylase (EC 3.2.1.1); other	GH13	5	6	0	7	6	3	8	5	4	1	3	1	9	6	3
xyloglucan:xyloglucosyltransferase (EC 2.4.1.207); keratan-sulfate endo-1,4-b-galactosidase (EC 3.2.1.103);	GH16	3	3	2	4	2	3	1	1	1	0	0	0	2	2	0
chitinase (EC 3.2.1.14); endo-β-N-acetylglucosaminidase (EC 3.2.1.96); and others	GH18	0	3	0	4	3	3	1	3	0	0	0	0	0	0	0
chitinase (EC 3.2.1.14); lysozyme (EC 3.2.1.17).	GH19	0	0	0	3	1	0	1	1	0	2	2	0	0	0	0
β-hexosaminidase (EC 3.2.1.52); lacto-N-biosidase (EC 3.2.1.140); and others	GH20	0	1	0	4	4	2	1	2	0	0	1	0	0	1	1
lysozyme type G (EC 3.2.1.17); peptidoglycan lyase (EC 4.2.2.-) and others	GH23	0	1	2	1	1	1	1	1	2	2	2	2	2	1	1
lysozyme (EC 3.2.1.17).	GH24	1	0	0	0	0	0	2	0	0	1	0	0	0	0	0
lysozyme (EC 3.2.1.17)	GH25	1	1	1	1	1	1	1	0	1	1	1	1	1	0	0
b-mannanase (EC 3.2.1.78); b-1,3-xylanase (EC 3.2.1.32)	GH26	1	2	0	3	1	3	0	1	0	0	0	0	0	0	0
α-galactosidase (EC 3.2.1.22); isomalto-dextranase (EC 3.2.1.94); and others	GH27	1	1	2	2	2	4	1	0	0	0	0	0	0	0	0
polygalacturonase (EC 3.2.1.15); α-L-rhamnopyranohydrolase (EC 3.2.1.40) and others	GH28	1	11	4	7	6	10	0	3	1	0	0	0	0	0	0
α-L-fucosidase (EC 3.2.1.51)	GH29	0	0	2	2	2	4	1	0	0	0	0	0	0	0	0
glucosylceramidase (EC 3.2.1.45); β-1,6-glucanase (EC 3.2.1.75); and others	GH30	2	4	3	4	7	4	3	2	2	0	0	0	1	1	0
alpha amylase catalytic region ( EC:3.2.1.20 ), α-glucosidase (EC 3.2.1.20); and others	GH31	1	2	5	3	2	6	2	1	1	0	0	0	1	1	0
invertase (EC 3.2.1.26); endo-inulinase (EC 3.2.1.7); and others	GH32	0	0	0	1	1	1	2	0	1	0	0	0	2	0	0
sialidase or neuraminidase (EC 3.2.1.18); and others	GH33	0	1	0	2	2	2	0	0	0	0	0	0	0	0	0
β-galactosidase (EC 3.2.1.23); exo-β-glucosaminidase (EC 3.2.1.165)	GH35	0	1	0	0	1	1	0	1	0	0	0	0	0	0	0
α-galactosidase (EC 3.2.1.22); and others	GH36	0	0	1	0	2	1	0	1	0	0	0	0	1	0	0
α,α-trehalase (EC 3.2.1.28).	GH37	0	0	1	1	0	0	0	1	1	0	0	0	1	1	0
α-L-iduronidase (EC 3.2.1.76); β-xylosidase (EC 3.2.1.37).	GH39	0	1	1	1	1	2	0	0	0	0	0	0	0	0	0
β-galactosidase (EC 3.2.1.23).	GH42	0	0	1	0	1	3	0	1	0	0	0	0	0	0	0
arabinanase, α-L-arabinofuranosidase (EC 3.2.1.55); β-xylosidase (EC 3.2.1.37) and others	GH43	7	10	13	10	13	25	8	1	0	0	0	0	0	0	0
endoglucanase (EC 3.2.1.4); xyloglucanase (EC 3.2.1.151)	GH44	0	0	0	0	0	1	0	0	0	0	0	0	0	0	0
b-agarase (EC 3.2.1.81).	GH50	0	0	0	1	1	0	0	0	0	0	0	0	0	0	0
α-L-arabinofuranosidase (EC 3.2.1.55); endoglucanase (EC 3.2.1.4).	GH51	0	3	3	2	2	6	1	0	0	0	0	0	0	0	0
endo-β-1,4-galactanase (EC 3.2.1.89).	GH53	0	2	0	0	0	3	0	0	1	0	0	0	0	0	0
exo-β-1,3-glucanase (EC 3.2.1.58); endo-β-1,3-glucanase (EC 3.2.1.39).	GH55	0	1	0	1	1	0	0	0	0	0	0	0	0	0	0
processing a-glucosidase (EC 3.2.1.106); a-1,3-glucosidase (EC 3.2.1.84); a-glucosidase (EC 3.2.1.20)	GH63	0	1	0	0	1	1	1	1	0	0	0	0	1	0	0
b-1,3-glucanase (EC 3.2.1.39)	GH64	0	0	0	1	1	0	0	0	0	0	0	0	0	0	0
a,a-trehalase (EC 3.2.1.28); maltose phosphorylase (EC 2.4.1.8); and other	GH65	1	1	1	3	1	1	0	1	1	0	1	0	2	1	1
cycloisomaltooligosaccharide glucanotransferase (EC 2.4.1.-); dextranase (EC 3.2.1.11).	GH66	0	0	0	1	0	0	0	0	0	0	0	0	0	0	0
a-glucuronidase (EC 3.2.1.139); xylan a-1,2-glucuronidase (EC 3.2.1.131)	GH67	1	1	0	1	1	1	1	0	1	0	0	0	0	0	0
peptidoglycan hydrolase with endo-b-N-acetylglucosaminidase specificity (EC 3.2.1.-)	GH73	1	1	1	1	1	1	1	1	0	1	1	2	1	1	1
endoglucanase (EC 3.2.1.4); oligoxyloglucan reducing end-specific cellobiohydrolase (EC 3.2.1.150); xyloglucanase (EC 3.2.1.151)	GH74	0	0	0	0	0	4	0	1	0	3	0	1	0	0	0
α-L-rhamnosidase (EC 3.2.1.40).	GH78	0	3	1	3	3	4	0	0	0	0	0	0	0	0	0
endo-b-1,3-glucanase (EC 3.2.1.39)	GH81	1	0	0	0	0	0	0	0	0	0	0	0	0	0	0
mycodextranase (EC 3.2.1.61); a-1,3-glucanase (EC 3.2.1.59)	GH87	0	0	0	1	1	0	0	0	0	0	0	0	0	0	0
d-4,5-unsaturated b-glucuronyl hydrolase (EC 3.2.1.-)	GH88	0	2	1	2	2	1	0	1	0	0	0	0	0	0	0
α-N-acetylglucosaminidase (EC 3.2.1.50).	GH89	0	1	0	1	1	1	1	0	0	0	0	0	0	0	0
mannosyl-oligosaccharide α-1,2-mannosidase (EC 3.2.1.113); and others	GH92	2	3	2	7	7	5	2	3	1	0	1	0	1	1	1
α-1,2-L-fucosidase (EC 3.2.1.63); α-L-fucosidase (EC 3.2.1.51).	GH95	0	2	3	2	2	5	1	0	0	0	0	0	0	0	0
α-glucosidase (EC 3.2.1.20); α-galactosidase (EC 3.2.1.22).	GH97	3	5	4	8	5	6	2	2	1	0	1	0	3	2	1
glycoprotein endo-a-1,2-mannosidase (EC 3.2.1.130)	GH99	1	1	0	1	1	0	0	0	0	0	0	0	0	0	0
alkaline and neutral invertase (EC 3.2.1.26)	GH100	0	0	0	0	0	0	1	0	1	0	0	0	1	0	0
peptidoglycan lytic transglycosylase (EC 3.2.1.-)	GH104	0	0	0	0	0	0	1	0	0	1	0	0	0	0	0
unsaturated rhamnogalacturonyl hydrolase (EC 3.2.1.172)	GH105	1	5	3	4	1	4	0	2	1	0	0	0	0	0	0
a-L-rhamnosidase (EC 3.2.1.40)	GH106	0	2	2	2	2	2	0	0	0	0	0	0	0	0	0
N-acetylmuramidase (EC 3.2.1.17)	GH108	0	0	0	0	0	1	1	0	0	0	0	0	0	0	0
a-N-acetylgalactosaminidase (EC 3.2.1.49)	GH109	1	1	0	0	0	0	0	1	0	0	0	0	3	0	0
b-mannanase (EC 3.2.1.78)	GH113	0	0	0	0	0	0	0	0	0	0	0	0	1	1	0
xylan a-1,2-glucuronidase (3.2.1.131); a-(4-O-methyl)-glucuronidase (3.2.1.-)	GH115	3	3	0	1	1	1	2	0	0	0	0	0	0	0	0
a-1,3-L-neoagarooligosaccharide hydrolase (EC 3.2.1.-); a-1,3-L-neoagarobiase / neoagarobiose hydrolase (EC 3.2.1.-)	GH117	0	1	0	1	0	1	0	0	0	0	0	0	0	0	0
b-1,3-glucanase (EC 3.2.1.39)	GH128	0	1	0	0	1	0	0	0	0	0	0	0	0	0	0
1-b-D-mannopyranosyl-4-D-glucopyranose:phosphate a-D-mannosyltransferase (EC 2.4.1.-)	GH130	2	4	2	5	5	4	1	0	0	0	0	0	0	2	0
